# Supplementary material for: An Ethylene‐Response Factor LlERF092 Coordinates With LlETO1 to Improve Thermotolerance by Activating LlMBF1c in Lily
Source: Plant Biotechnol J. 2025 Jul 22;23(11):4813–28. doi: 10.1111/pbi.70269 (PMC12576437; doi:10.1111/pbi.70269)
Supplement: Supplementary file 2 — Table S1. Gene‐specific primers used in this study. Table S2. Information on candidate factors with yeast one‐hybrid (Y1H) library screening. Table S3. Information on candidate factors with IP‐MS. [file PBI-23-4813-s002.xlsx]

## Sheet: Table S1
Table S1 Primers used in this study
（Primer name）	Sequence（5’-3’）
JZ-proLlMBF1c-F1	CGGCCGCGAGTAGGGAAACTGCG
JZ-proLlMBF1c-R1	TGATGATGATAGAGAAGTCAACA
Gus-proLlMBF1c-D1-Pst1-F1	TTGGGCCCGGCGCGCCAAGCTTGGCTGCAGCGGCCGCGAGTAGGGAAACTGCG
Gus-proLlMBF1c-D2-Pst1-F1	TTGGGCCCGGCGCGCCAAGCTTGGCTGCAGCGTCTGTGATTTCTCCCCAAACC
Gus-proLlMBF1c-D3-Pst1-F1	TTGGGCCCGGCGCGCCAAGCTTGGCTGCAGAATAAATTAGAAAATACAGTCAT
Gus-proLlMBF1c-D4-Pst1-F1	TTGGGCCCGGCGCGCCAAGCTTGGCTGCAGTGGCCAAGTCCCAAAAAAAATAT
Gus-proLlMBF1c-BamH1-R1	GTGGACTCCTCTTAGAATTCCCGGGGATCCTGATGATGATAGAGAAGTCAACAAGG
QRT-Gus-F	GTCGCGCAAGACTGTAACCA
QRT-Gus-R	CGGCGAAATTCCATACCTG
pHis2.1-proLlMBF1c-F2-F1	TTGTAATACGACTCACTATAGGGCGAATTCCGTCTGTGATTTCTCCCCAAACC
pHis2.1-proLlMBF1c-F2-R1	CCGCGGATCGATTCGCGAACGCGTGAGCTCTTTATTATCTTGTTAACAGATTG
AD-F	TGAAGATACCCCACCAAACCC
AD-R	GCAAGGTAGACAAGCCGACA
QC-ERF092-F1	ATGGACCCCTCACTCTACCTCCGC
QC-ERF092-R1	TCACCAAGGACTTGCACCTTCAC
1300-LlERF092-GFP-F1	CACCAAATCGACTCTAGAAAGCTTCTGCAGATGGACCCCTCACTCTACCTCCGCC
1300-LlERF092-GFP-R1	CAGCTCCTCGCCCTTGCTCACCATGGTACCCCAAGGACTTGCACCTTCACTGGTA
SK-LlERF092-F1	CTAGTGGATCCCCCGGGCTGCAGGAATTCATGGACCCCTCACTCTACCTCCGCCG
SK-LlERF092-R1	CAGCGAATTGGTACCGGGCCCCCCCTCGAGTCACCAAGGACTTGCACCTTCACTGG
0800-proLlMBF1cF2-F	TTGTAATACGACTCACTATAGGGCGAATTGGGTACCCGTCTGTGATTTCTCCCCAAACC
0800-proLlMBF1cF2-R	TTCGATATCAAGCTTATCGATACCGTCGACCTCGAGTTTATTATCTTGTTAACAGATTG
TRV2-LlERF092-F1	TCTGTGAGTAAGGTTACCGAATTCTCTAGAGCAGGTGAGGGAGTCGCTGAAAGGTGTG
TRV2-LlERF092-R1	CCGGGCCTCGAGACGCGTGAGCTCGGTACCACCAAGGACTTGCACCTTCACTGGTAC
PRO-MB-F2-F5-BIO-F	CGTCTGTGATTTCTCCCCAAACCAGTGTATCTGCAACATACGAAAATCAGCG
PRO-MB-F2-F5-BIO-R	CGCTGATTTTCGTATGTTGCAGATACACTGGTTTGGGGAGAAATCACAGACG
PRO-MB-F2-F6-BIO-F	CATCTAGAACAAAGATATGCCTTCTTCAATCATCCGTATTTACATTCTATGTC
PRO-MB-F2-F6-BIO-R	GACATAGAATGTAAATACGGATGATTGAAGAAGGCATATCTTTGTTCTAGATG
PRO-MB-F2-F7-BIO-F	CGTCAGATTCAAACTAAAAATTATAATCAAATTACATCATAATTTCTTAGAA
PRO-MB-F2-F7-BIO-R	TTCTAAGAAATTATGATGTAATTTGATTATAATTTTTAGTTTGAATCTGACG
PRO-MB-F2-F8-BIO-F	TGGTTCATAGCATATATTATTGCCACTCCCAATCTGTTAACAAGATAATAAA
PRO-MB-F2-F8-BIO-R	TTTATTATCTTGTTAACAGATTGGGAGTGGCAATAATATATGCTATGAACCA
BD-LlERF092-F	GACCTGCATATGGCCATGGAGGCCGAATTCATGGACCCCTCACTCTACCTCCGCCG
BD-LlERF092-R	GTTATGCGGCCGCTGCAGGTCGACGGATCCTCACCAAGGACTTGCACCTTCACTGG
BD-LlERF092-F1-F	GACCTGCATATGGCCATGGAGGCCGAATTCATGGACCCCTCACTCTACCTCCGCCG
BD-LlERF092-F1-R	ATGCGGCCGCTGCAGGTCGACGGATCCTACATCTTTTGCCATTTTCTTCGACTC
BD-LlERF092-F2-F	GACCTGCATATGGCCATGGAGGCCGAATTCTCCTTCCGGGGCGTCCGAAAGCGGC
BD-LlERF092-F2-R	ATGCGGCCGCTGCAGGTCGACGGATCCCTCCCTCACCTGCTCCACCGGGAAG
BD-LlERF092-F3-F	GACCTGCATATGGCCATGGAGGCCGAATTCTCGCTGAAAGGTGTGAATTGTCTTC
BD-LlERF092-F3-R	GTTATGCGGCCGCTGCAGGTCGACGGATCCTCACCAAGGACTTGCACCTTCACTGG
BD-LlERF092-F4-F	GACCTGCATATGGCCATGGAGGCCGAATTCATGGACCCCTCACTCTACCTCCGCCG
BD-LlERF092-F4-R	ATGCGGCCGCTGCAGGTCGACGGATCCGGGGAGGAGGTCGTCGGAGTAGAAAG
BD-LlERF092-F5-F	GACCTGCATATGGCCATGGAGGCCGAATTCTTCGACCCCAACGACCCTGATGAG
BD-LlERF092-F5-R	ATGCGGCCGCTGCAGGTCGACGGATCCTACATCTTTTGCCATTTTCTTCGACTC
BD-LlERF092-F6-F	GACCTGCATATGGCCATGGAGGCCGAATTCTCGCTGAAAGGTGTGAATTGTCTTC
BD-LlERF092-F7-R	GTTATGCGGCCGCTGCAGGTCGACGGATCCCCTCGCCGCCGACGACATCGTCCTTCG
BD-LlERF092-F8-F	GACCTGCATATGGCCATGGAGGCCGAATTCAAGAAGGGGAGGGAGGGGAGTGTGGTG
BD-LlERF092-F9-R	GTTATGCGGCCGCTGCAGGTCGACGGATCCTTGCACCCCCAAGTCCTCCAACTCC
BD-LlERF092-F10-F	GACCTGCATATGGCCATGGAGGCCGAATTCTATTTGGAGGAGTTGCTAAGTTGTA
pro-LlERF092-GSP1	TGGTGATGTTAGAAGTTTGGT
pro-LlERF092-GSP2	GAGTTTAGAATGTTTTCTG
pro-LlERF092-GSP3	CTCTTTTATACACAATCTAG
JZ-proLlEF092-F	TGGTGATGTTAGAAGTTTGGTTTCCGAG
JZ-proLlEF092-R	ATGAGATTCCGACACCTACATTACAC
1391-proLlEF092-F	TTGGGCCCGGCGCGCCAAGCTTGGCTGCAGTGGTGATGTTAGAAGTTTGGTTTCCGAG
1391-proLlEF092-R	GTGGACTCCTCTTAGAATTCCCGGGGATCCATGAGATTCCGACACCTACATTACAC
qRT-LlERF092-F	GGTGTGAATTGTCTTCAGGATGGG
qRT-LlERF092-R	CAAGGACTTGCACCTTCACTGGTAC
LlETO-1980-F1	ATGCGCGCTGTCGACGCCTTCAG
LlETO-1980-R1	CTAGCTCTGTTGCTGATCAGCTCG
QRT-LlETO-F1	CAGCGGTGGATGATATTGGAT
QRT-LlETO-R1	GAGCCAACCGCAAACTATGC
BD-LlETO1-F1	GCATATGGCCATGGAGGCCGAATTCATGCGCGCTGTCGACGCCTTCAG
BD-LlETO1-R1	GCGGCCGCTGCAGGTCGACGGATCCCTAGCTCTGTTGCTGATCAGCTCG
GST-LlETO1-F1	GATCTGGTTCCGCGTGGATCCCCGGAATTCATGCGCGCTGTCGACGCCTTCAG
GST-LlETO1-R1	CGTCAGTCAGTCACGATGCGGCCGCTCGAGCTAGCTCTGTTGCTGATCAGCTCG
nLUC-LlETO-F1	GGAGAGAACACGGGGGACGAGCTCGGTACCATGCGCGCTGTCGACGCCTTCAG
nLUC-LlETO-R1	GCCCCGGGACGCGTACGAGATCTGGTCGACGCTCTGTTGCTGATCAGCTCG
cLUC-LlETO-F1	CAGATCTCGTACGCGTCCCGGGGCGGTACCATGCGCGCTGTCGACGCCTTCAG
cLUC-LlETO-R1	ATGATACGAACGAAAGCTCTGCAGGTCGACCTAGCTCTGTTGCTGATCAGCTCG
1300-LlETO1-GFP-F1	CAAATCGACTCTAGAAAGCTTCTGCAG ATGCGCGCTGTCGACGCCTTCAG
1300-LlETO1-GFP-R1	CTCCTCGCCCTTGCTCACCATGGTACC GCTCTGTTGCTGATCAGCTCG
1300-FLAG-ETO-F1	GACTACAAGGACGACGACGACAAA ATGCGCGCTGTCGACGCCTTCAG
1300-FLAG-ETO-R1	ACGATCGGGGAAATTCGAGCTC CTAGCTCTGTTGCTGATCAGCTCG
SK-LlETO1-F1	GTGGATCCCCCGGGCTGCAGGAATTC ATGCGCGCTGTCGACGCCTTCAG
SK-LlETO1-R1	CGAATTGGTACCGGGCCCCCCCTCGAG CTAGCTCTGTTGCTGATCAGCTCG
TRV2-LlETO1-F1	CTGTGAGTAAGGTTACCGAATTCTCTAGA CATCGAACTCCTTACCTTCGCCAAC
TRV2-LlETO1-R1	GGGCCTCGAGACGCGTGAGCTCGGTACCGGAAGCATGTCCAGCGAACTCTAGC
AD-LlETO1-F1	GCATATGGCCATGGAGGCCGAATTC ATGCGCGCTGTCGACGCCTTCAG
AD-LlETO1-R1	TTCATCTGCAGCTCGAGCTCGATGGATCCCCTAGCTCTGTTGCTGATCAGCTCG
PJG-LlETO1-F1	GCATATGGCCATGGAGGCCGAATTC ATGCGCGCTGTCGACGCCTTCAG
PJG-LlETO1-R1	GCGGCCGCTGCAGGTCGACGGATCC CTAGCTCTGTTGCTGATCAGCTCG
YCE-LlERF092-F1	GCTCAGGCCTGGCGCGCCACTAGTGGATCCATGGACCCCTCACTCTACCTCCGCCG
YCE-LlERF092-R1	TGGGTACATCCCGGGAGCGGTACCCTCGAGCCAAGGACTTGCACCTTCACTGG
YNE-LlETO1-F1	GCTCAGGCCTGGCGCGCCACTAGTGGATCC ATGCGCGCTGTCGACGCCTTCAG
YNE-LlETO1-R1	TTGCTCCATCCCGGGAGCGGTACCCTCGAG GCTCTGTTGCTGATCAGCTCG
18S-F	AGTTGGTGGAGCGATTTGTCT
18S-R	CCTGTTATTGCCTCAAACTTCC
QRT-LlERF092-F1	CAGAGTCGAAGAAAATGGCAAA
QRT-LlERF092-R1	CGACCCATCCTGAAGACAATTC
QRT-LlETO-F1	CAGCGGTGGATGATATTGGAT
QRT-LlETO-R1	GAGCCAACCGCAAACTATGC
QRT-LlMBF1c-F1	GCTGATTAACGAGCGGGTGC
QRT-LlMBF1c-R1	CACCCGCTCCATCTTCGCAAG
Q-LlERF012-F1	GCTCCTCTGCTGGCCTCAAT
Q-LlERF012-R1	AGCTGGCCGTCACAAGTCTC
Q-LlERF110-F1	GTCTACAACCACCTCCGAATG
Q-LlERF110-R1	GACGATCCAGAAGTCGAAGAA

## Sheet: Table S2
Table S2 The information of the candidate factors of the yeast one-hybrid screen library
Name	Abbreviation	Function	Number
copper response defect 1	CRD1	chlorophyll biosynthetic process	1
2-keto-3-deoxy-l-rhamnonate aldolase	ALL1	chlorophyll biosynthetic process	1
rotamase cyp 7	CYP7	root development	2
glutathione s-transferase	GSTU17	glutathione metabolic process, lateral root development, negative regulation of response to water deprivation, response to growth hormone, response to salt stress, toxin catabolic process	3
maternal effect embryo arrest 14	MEE14	cellular response to hypoxia, defense response to fungus, embryo development ending in seed dormancy, pollen tube guidance	1
membrane protein	ECM1		1
regulatory components of aba receptor 10	PYL10	ABA signal transduction process	1
suppressor of avrbst-elicited resistance 1	Sober1	protein depalmitoylation	1
peroxiredoxin iif	PRXIIF	cell redox homeostasis cellular response to oxidative stress, hydrogen peroxide catabolic process	1
dihydrosphingosine phosphate lyase	DPL1	dehydration stress response, sphingolipid catabolic process	1
ribulose bisphosphate carboxylase	RBCS1A	photosynthesis, response to cold, ribulose bisphosphate carboxylase complex assembly	5
ascorbate peroxidase 2	APX2	cellular response to oxidative stress hydrogen peroxide catabolic process response to reactive oxygen species	1
organellar oligopeptidase	OOP	peptide metabolic process proteolysis	1
beta carbonic anhydrase 5	BCA5	carbon utilization	1
nac domain transcription factor 083	NAC083	leaf senescence, negative regulation of DNA-templated transcription, response to abscisic acid, response to salt stress, xylem development	1
basic transcription factor 3	BTF3	mRNA binding, protein binding	5
myb hypocotyl elongation-related	MYBH	leaf development, negative regulation of peroxidase activity, negative regulation of transcription by RNA polymerase II, positive regulation of cell growth, regulation of DNA-templated transcription	1
ethylene response factor 092	ERF092	defense response ethylene-activated signaling pathway, jasmonic acid mediated signaling pathway, regulation of DNA-templated transcription）	1
light-harvesting chlorophyll-cab4 protein	CAB4	photosynthesis, light harvesting in photosystem I, response to cold response to high light intensity, response to light stimulus, response to low light intensity stimulus	1
oxygen evolving complex	OEC33	sphotoinhibition photosynthesis, light reaction photosystem II assembly, photosystem II stabilization, regulation of protein dephosphorylation)	1
ribsomal protein like 19b	RPL19B	translation	7
encodes the electron transfer flavoprotein etf alpha	ETF alpha	fatty acid beta-oxidation using acyl-CoA dehydrogenase	1
light-harvesting chlorophyll a/b-protein	LHCB	photosynthesis, light harvesting photosynthesis, light harvesting in photosystem I response to light stimulus	16
succinate dehydrogenase 5	SDH5	tricarboxylic acid cycle	1
strictosidine synthase-like 3	SSL3	biosynthetic process	1
chloroplast srp receptor	CPFTSY	photosynthetic electron transport	1
salicylic acid-binding protein 3	BETA CA2,SABP3	stomatal movement, response to carbon dioxide, response to cold	1
photosystem i subunit d-2	psad-2	photosystem I reaction center subunit II	1
prefoldin 5	PFD5	RNA polymerase I assembly RNA polymerase II core complex assembly RNA polymerase III assembly cellular response to gibberellin stimulus cortical microtubule organization protein folding response to cold	1
asparaginyl endopeptidase 3	AEP3	leaf senescence, proteolysis involved in protein catabolic process, response to ethylene, response to jasmonic acid, response to salicylic acid, response to wounding, vacuolar protein processing	1
photosynthetic electron transfer c	PETC	electron transporter	1
v-atpase b subunit 2	VAB2	actin filament bundle assembly, depolymerization	1
dna-damage-repair	DRT112	copper ion homeostasis, negative regulation of translation, response to UV, response to copper ion	1
unknown protein			9
total			74

## Sheet: Table S3
Table S3 The information of the candidate factors of IP-MS
Protein FDR Confidence: Combined	Accession	Sequence	Description	Abundances-HS	Abundances-RT
High	XP_010908941.1	MDEREFRR	uncharacterized protein LOC105035190 isoform X1 [Elaeis guineensis]	218180	209155
High	XP_010908135.1	MSTTVEEIRK	chalcone synthase 3 [Elaeis guineensis]		4187132
High	XP_010910210.1	MKDPLDR	regulator of nonsense transcripts UPF3 isoform X1 [Elaeis guineensis]	60336.8
High	XP_029122222.1	MILLSLHKR	uncharacterized protein LOC105045435 isoform X1 [Elaeis guineensis]	607796
High	XP_010921929.1	MALSLSSHSIR	uncharacterized protein At2g37660, chloroplastic [Elaeis guineensis]	77316.2
High	XP_010916561.1	MASGAVEKTADELR	pinin [Elaeis guineensis]		1.48693e+06
High	XP_029117728.1	MRVHPAPRK	uncharacterized protein LOC105035254 [Elaeis guineensis]	50869.2	58660.2
High	XP_029120006.1	MSGGAVGGRQVPPR	LOW QUALITY PROTEIN: kinesin-like protein KIN-13B [Elaeis guineensis]	18501.7	486722
High	XP_010921641.1	MKRMGLSR	uncharacterized protein LOC105045165 [Elaeis guineensis]	972083	1.79051e+06
High	XP_010909475.2	MYDAIMDPEMMR	LOW QUALITY PROTEIN: outer envelope protein 61-like [Elaeis guineensis]		48650.1
High	XP_029118831.1	MATEEAAQASLGPR	LOW QUALITY PROTEIN: DEAD-box ATP-dependent RNA helicase 40 [Elaeis guineensis]		229283
High	XP_010938032.1	MVSSQISGLTRTHAEKSFK	serine/threonine-protein kinase AtPK2/AtPK19 [Elaeis guineensis]	55524.3
High	ACF06532.1	MACSVPSIVSSNPR	thioredoxin peroxidase [Elaeis guineensis]
High	XP_019703966.1	MEKLGEKR	cinnamoyl-CoA reductase 1 [Elaeis guineensis]	48008.5	18492.9
High	XP_010920699.2	MTSRATLVVPIK	myb-related protein MYBAS1 [Elaeis guineensis]		154538
High	XP_010918136.1	MTVIAGALTR	aconitate hydratase, cytoplasmic [Elaeis guineensis]	243985	370811
High	XP_019703694.1	MEMGMREPFLR	chloride channel protein CLC-c-like [Elaeis guineensis]
High	XP_010943818.1	MISPQRSPPGSSSQSPR	sorting nexin 1 isoform X1 [Elaeis guineensis]	24303.2	304108
High	XP_010926078.1	MKPLRSFGRAEPWR	alpha-1,3-arabinosyltransferase XAT3 [Elaeis guineensis]		795220
High	XP_029121145.1	MGRRGDGEEVK	probable ADP,ATP carrier protein At5g56450 isoform X1 [Elaeis guineensis]	7.11821e+06
High	XP_010933081.1	MASKGEASSSSDPK	cell division cycle protein 48 homolog [Elaeis guineensis]
High	XP_019710677.1	MEMSGWLGFSLSSCK	AP2-like ethylene-responsive transcription factor AIL1 isoform X1 [Elaeis guineensis]	49456.6
High	XP_019703280.2	MAMIGFFLVLGISSAALVR	LOW QUALITY PROTEIN: putative leucine-rich repeat receptor-like protein kinase At2g19210, partial [Elaeis guineensis]
High	XP_010930381.1	MLSSPRLLRR	peptidyl-tRNA hydrolase, mitochondrial [Elaeis guineensis]	8.44457e+06	15398064
High	XP_010935393.2	MWPKLR	putative UPF0496 protein 2 [Elaeis guineensis]	4.71678e+06	3.09654e+06
High	XP_010912927.1	MALHLSMEEAHR	enhanced ethylene response protein 5-like [Elaeis guineensis]		191343
High	XP_010925282.1	MESNFRKGSFGGSLR	ABC transporter G family member 39 isoform X1 [Elaeis guineensis]	303897
High	XP_010917188.1	MTVLRSRVVGPEISMK	uncharacterized protein LOC105041840 isoform X1 [Elaeis guineensis]	349771	395765
High	XP_010919783.1	MSSAIPHFVRLGFEKPR	phospho-N-acetylmuramoyl-pentapeptide-transferase homolog [Elaeis guineensis]		248718
High	XP_010911542.1	MVANRTQGSLPSNTEMNLK	uncharacterized protein LOC105037599, partial [Elaeis guineensis]	25917.1	284844
High	XP_029122634.1	MSGLYAHSFSPAR	KH domain-containing protein SPIN1 [Elaeis guineensis]	5.81403e+06
High	XP_010921294.1	MAEVLGRSGVFSLRGHR	thioredoxin-like 1-2, chloroplastic [Elaeis guineensis]		90018.6
High	XP_019709573.1	MAMILGAFVGRCVDR	putative disease resistance protein RGA4 [Elaeis guineensis]
High	XP_010915984.1	MDGMPNIKK	signal recognition particle 19 kDa protein [Elaeis guineensis]
High	XP_010923669.1	MGTGDGDGGGGAVQR	cationic amino acid transporter 1 [Elaeis guineensis]		31221.5
High	XP_010938398.1	MATGQDLLR	heparan-alpha-glucosaminide N-acetyltransferase isoform X1 [Elaeis guineensis]	17150.9	33759.9
High	XP_019709261.1	MASWESAERQEEVVEEAR	F-box/LRR-repeat protein 12 [Elaeis guineensis]	298768
High	XP_010937912.1	MIERNSSRAR	ethylene-overproduction protein 1 isoform X1 [Elaeis guineensis]	16508.7
High	XP_029124493.1	MATISAVSSSLHCR	uncharacterized protein LOC105059147 isoform X1 [Elaeis guineensis]	57757.9
High	XP_010929695.1	MESEGQPSGGDCSGSNDTERK	CRAL-TRIO domain-containing protein YKL091C [Elaeis guineensis]		8028.44
High	XP_010928221.1	MLLIQESGSSNAVVMMMTLK	LOW QUALITY PROTEIN: G-type lectin S-receptor-like serine/threonine-protein kinase At2g19130 [Elaeis guineensis]		188048
High	XP_010918325.1	MEEEEEGKGMAALLR	LOW QUALITY PROTEIN: protein SET DOMAIN GROUP 40 [Elaeis guineensis]
High	XP_029118717.1	MGGEQGISLEEIK	plasma membrane ATPase isoform X1 [Elaeis guineensis]	1.0947e+06
High	XP_010929377.1	MKIAQAWLLGTGDLK	glycosyltransferase BC10 isoform X1 [Elaeis guineensis]	1.73419e+06
High	XP_019707077.1	MGMGEVIEKK	uncharacterized protein LOC105048946 isoform X2 [Elaeis guineensis]	8721.66	5045.57
High	XP_019706142.2	MQVLLALYISASSVMILMSR	probable histidine kinase 2 [Elaeis guineensis]
High	XP_019705271.1	MKQAPAVHYYDMLK	subtilisin-like protease SBT2.2 isoform X2 [Elaeis guineensis]		99312.8
High	XP_019711207.1	MDLMTALQRVMK	40S ribosomal protein S12-like isoform X2 [Elaeis guineensis]	24328.9	152600
High	XP_029117558.1	MKMVGNSSSTIYGR	serine/threonine-protein kinase ppk15 isoform X2 [Elaeis guineensis]	91749.1
High	XP_019702854.1	MQESGHQVLSYRR	calmodulin-binding receptor-like cytoplasmic kinase 2 isoform X1 [Elaeis guineensis]	125504
High	XP_010906132.1	MRKPWAHEHLVIFGR	probable methyltransferase PMT5 [Elaeis guineensis]
High	XP_010939791.1	MMEQSKMAFGLAAR	probable mannitol dehydrogenase [Elaeis guineensis]	24664.6
High	XP_010921199.1	MAKPSQR	uncharacterized protein LOC105044855 isoform X1 [Elaeis guineensis]	725259	4393.47
High	XP_010937773.1	MGSVDEASPHGAENK	two-component response regulator-like PRR37 isoform X1 [Elaeis guineensis]	88128.3	23582.7
High	XP_010914120.1	MLPFLASFLLLLCHQASAGGDR	pathogenesis-related protein PR-1 [Elaeis guineensis]		68323.6
High	XP_029121730.1	MQKMLEMESQAR	uncharacterized protein LOC114914420 [Elaeis guineensis]		100436
High	XP_010929587.1	MDGGGGEKTQK	uncharacterized protein LOC105051024 [Elaeis guineensis]
High	XP_029120147.1	MGVSEDACSQELKEAMAAAK	protein LIM2-like [Elaeis guineensis]	30993.5	145319
High	XP_029117505.1	MAKFLLSARR	uncharacterized protein LOC105034569 isoform X1 [Elaeis guineensis]
High	XP_010922579.1	MEGVGVGEEYSRVK	transcription factor MYB44-like [Elaeis guineensis]		427257
High	XP_010936923.1	MSRDYDTAASLAR	E3 ubiquitin-protein ligase SPL2 [Elaeis guineensis]	276386	175743
High	XP_029119639.1	MAQSGPCNFSYVR	cyclin-T1-3 [Elaeis guineensis]	108149
High	XP_010935634.1	MSYCCSSSSPLPLPLRR	protein ABCI7, chloroplastic [Elaeis guineensis]		33645.6
High	XP_010918018.1	MAPIAIAVVVSPVVSVVVNK	disease resistance protein RGA2-like [Elaeis guineensis]		209306
High	XP_029117935.1	MPRVGGARISALLLVSPLR	dof zinc finger protein DOF2.1 isoform X1 [Elaeis guineensis]	87395.2	95320.5
High	XP_010913910.1	MWRFKQFMPK	probable serine/threonine-protein kinase DDB_G0280111 [Elaeis guineensis]
High	XP_029116650.1	MAVEIIQFLMSK	probable disease resistance protein At5g45490 [Elaeis guineensis]	1.95858e+06	2.45578e+06
High	XP_010931028.1	MGNCCAVPGDPSEKRR	calcium-dependent protein kinase 20 [Elaeis guineensis]
High	XP_010921631.1	MDASTRNLEAWHMSVETDDDDASK	UDP-glucuronate:xylan alpha-glucuronosyltransferase 1 isoform X2 [Elaeis guineensis]
High	XP_010923638.1	MEQYLSHSYLR	MADS-box protein EJ2 [Elaeis guineensis]	178700	75570.1
High	XP_019703313.1	MASSSMSLSRTSDSSWTLRENK	protein RADIALIS-like 4 [Elaeis guineensis]
High	XP_010911618.2	MDLLEFSRR	protein PHLOEM PROTEIN 2-LIKE A10 [Elaeis guineensis]		336839
High	XP_029121592.1	MVDAPLSGGTIAKRLASCNK	ribosomal RNA processing protein 1 homolog [Elaeis guineensis]
High	XP_010942891.2	MAWQVAVLLQILVR	wall-associated receptor kinase 2-like [Elaeis guineensis]	33214.9	11582.1
High	XP_010923353.1	MQKDSSSNDTPSNHLGR	phosphatidate cytidylyltransferase 1 isoform X1 [Elaeis guineensis]
High	XP_010912052.1	MKNSECKLSEMSCGLER	F-box protein At1g11270 [Elaeis guineensis]		354547
High	XP_019710186.1	MARSPSPEIDDELFNEVYGK	uncharacterized protein LOC105057326 isoform X1 [Elaeis guineensis]		1.46347e+06
High	XP_010908134.1	MSMTVEEIRKAQR	chalcone synthase 3 [Elaeis guineensis]	95829.3
High	XP_029118033.1	MYDADDIIEEYQIEVK	disease resistance protein RGA2-like, partial [Elaeis guineensis]
High	XP_029117286.1	MKAFSHQR	kinesin-like protein KIN-12B isoform X1 [Elaeis guineensis]		90578.3
High	XP_029121995.1	MDSGHLIFDSSSSHHGR	pituitary homeobox 3 isoform X1 [Elaeis guineensis]
High	XP_029119628.1	MGSSLYGELCLGKGRSGSSR	protein SPEAR1-like [Elaeis guineensis]
High	XP_029121635.1	MSSGPGLQSLVDQTISVITNDGR	sm-like protein LSM8 isoform X1 [Elaeis guineensis]	199077	40071.2
